# Supplementary material for: FOVEA: a new program to standardize the measurement of foveal pit morphology
Source: PeerJ. 2016 Apr 11;4:e1785. doi: 10.7717/peerj.1785 (PMC4830241; doi:10.7717/peerj.1785)
Supplement: Supplemental Information 1 — Files to install FOVEA software. [file peerj-04-1785-s003.zip]

Archive with 30 entries (28 files):
- executables/
- executables/DevIL.dll
- executables/Enginio.dll
- executables/fovea.exe
- executables/icudt54.dll
- executables/icuin54.dll
- executables/icuuc54.dll
- executables/ILU.dll
- executables/ILUT.dll
- executables/libEGL.dll
- executables/libGLESv2.dll
- executables/opengl32sw.dll
- executables/platforms/
- executables/platforms/qminimal.dll
- executables/platforms/qoffscreen.dll
- executables/platforms/qwindows.dll
- executables/Qt5Concurrent.dll
- executables/Qt5Core.dll
- executables/Qt5Gui.dll
- executables/Qt5Help.dll
- executables/Qt5Location.dll
- executables/Qt5Multimedia.dll
- executables/Qt5Nfc.dll
- executables/Qt5OpenGL.dll
- executables/Qt5Positioning.dll
- executables/Qt5PrintSupport.dll
- executables/Qt5WebView.dll
- executables/Qt5Widgets.dll
- executables/Qt5WinExtras.dll
- executables/settings.txt
